# Supplementary material for: A machine learning-based test for adult sleep apnoea screening at home using oximetry and airflow
Source: Sci Rep. 2020 Mar 24;10:5332. doi: 10.1038/s41598-020-62223-4 (PMC7093547; doi:10.1038/s41598-020-62223-4)
Supplement: Supplementary file 1 — Supplementary Table S3. [file 41598_2020_62223_MOESM1_ESM.xlsx]

## Sheet: Single-channel SpO2 model
ID (test dataset)	Actual AHI	Estimated AHI
OX248	0.7	5.36021
OX251	1.8	7.892
OX298	2.5	0.113007
OX193	4.8	12.8487
OX246	4.9	15.0623
OX289	4.9	10.4123
OX277	5.5	6.69021
OX293	6.2	24.2415
OX198	6.9	9.06602
OX295	7.8	3.91911
OX260	7.9	7.92402
OX290	8.8	0
OX239	9.1	21.3343
OX217	9.3	16.6028
OX285	10.7	17.6161
OX214	11.2	20.0019
OX238	11.9	21.3713
OX216	12	13.3454
OX199	12.5	16.047
OX220	12.9	27.3887
OX254	13.8	6.39246
OX209	14.8	33.2542
OX231	15.1	22.1847
OX286	15.1	15.2051
OX280	15.4	25.509
OX283	15.4	18.976
OX227	16.4	21.0618
OX252	16.5	14.1867
OX288	17.6	27.6347
OX274	18.3	14.9416
OX224	18.4	24.0059
OX247	18.4	18.5745
OX192	18.5	20.8847
OX245	19.3	21.2844
OX218	19.9	24.7791
OX240	19.9	19.4984
OX207	20.4	21.4217
OX279	20.5	27.2081
OX256	21.1	22.8058
OX281	21.2	22.8133
OX282	21.5	19.8397
OX229	21.7	26.6932
OX219	23	19.1711
OX294	23.5	25.6963
OX215	24	31.7008
OX275	24.1	25.3214
OX221	24.4	23.76
OX265	25.1	22.8767
OX187	27.2	24.276
OX235	30.9	32.2391
OX300	30.9	32.1008
OX228	32.1	35.0139
OX318	32.3	29.1988
OX264	32.6	22.9712
OX266	33.8	33.3026
OX230	34.2	40.1082
OX316	34.3	34.6324
OX250	35.4	41.9913
OX272	36.2	33.4662
OX299	37	33.8206
OX309	37.7	42.9641
OX271	38.3	37.6336
OX202	40.3	42.1497
OX311	40.3	42.667
OX259	41.1	35.2128
OX225	41.2	47.249
OX268	41.2	42.9761
OX203	41.7	23.6951
OX206	41.8	26.6111
OX212	42	54.9103
OX210	43.6	31.6226
OX244	43.7	46.8224
OX242	45.1	51.64
OX291	45.1	45.1644
OX278	45.5	23.0725
OX284	46.1	42.677
OX233	47.4	61.5135
OX190	49	37.3616
OX261	53.2	65.2018
OX226	56.3	44.7055
OX267	58.3	45.8912
OX196	59.9	56.936
OX200	62.3	52.6519
OX273	63	43.8564
OX201	64.6	63.6751
OX296	64.7	63.0269
OX191	65.4	56.3988
OX195	65.4	54.0937
OX197	66.7	58.8044
OX297	67.8	60.06
OX223	69	65.6434
OX189	70.9	54.9808
OX213	71.5	85.6257
OX211	73.2	87.8858
OX208	73.5	59.2662
OX194	90.9	99.4652
