# Supplementary material for: A machine learning-based test for adult sleep apnoea screening at home using oximetry and airflow
Source: Sci Rep. 2020 Mar 24;10:5332. doi: 10.1038/s41598-020-62223-4 (PMC7093547; doi:10.1038/s41598-020-62223-4)
Supplement: Supplementary file 2 — Supplementary Table S4. [file 41598_2020_62223_MOESM2_ESM.xlsx]

## Sheet: Single-channel Airflow model
ID (test dataset)	Actual AHI	Estimated AHI
OX248	0.7	9.76771
OX251	1.8	0
OX298	2.5	1.18823
OX193	4.8	20.2958
OX246	4.9	2.1671
OX289	4.9	2.56307
OX277	5.5	8.09698
OX293	6.2	21.6784
OX198	6.9	4.57149
OX295	7.8	10.3881
OX260	7.9	9.88568
OX290	8.8	9.58515
OX239	9.1	25.0973
OX217	9.3	21.4607
OX285	10.7	18.2019
OX214	11.2	7.28729
OX238	11.9	15.0655
OX216	12	9.15408
OX199	12.5	14.4093
OX220	12.9	10.9583
OX254	13.8	14.5143
OX209	14.8	15.7641
OX231	15.1	18.3471
OX286	15.1	24.0477
OX280	15.4	10.0083
OX283	15.4	15.7472
OX227	16.4	17.0537
OX252	16.5	18.9854
OX288	17.6	31.1121
OX274	18.3	11.359
OX224	18.4	12.5186
OX247	18.4	28.4506
OX192	18.5	30.6519
OX245	19.3	8.66711
OX218	19.9	3.42151
OX240	19.9	24.3576
OX207	20.4	14.8621
OX279	20.5	24.1496
OX256	21.1	21.1117
OX281	21.2	16.3607
OX282	21.5	31.2453
OX229	21.7	24.2277
OX219	23	20.5412
OX294	23.5	41.6477
OX215	24	19.0291
OX275	24.1	32.2307
OX221	24.4	22.3619
OX265	25.1	11.336
OX187	27.2	33.9369
OX235	30.9	41.1153
OX300	30.9	29.5144
OX228	32.1	41.4746
OX318	32.3	21.4062
OX264	32.6	25.791
OX266	33.8	16.2978
OX230	34.2	25.2657
OX316	34.3	18.9372
OX250	35.4	50.5048
OX272	36.2	30.1641
OX299	37	23.0221
OX309	37.7	19.8988
OX271	38.3	44.1705
OX202	40.3	16.0122
OX311	40.3	30.799
OX259	41.1	53.0246
OX225	41.2	48.6784
OX268	41.2	30.2217
OX203	41.7	17.4047
OX206	41.8	28.4835
OX212	42	36.7915
OX210	43.6	32.6022
OX244	43.7	52.3066
OX242	45.1	35.5771
OX291	45.1	28.6454
OX278	45.5	46.0067
OX284	46.1	34.9497
OX233	47.4	26.1722
OX190	49	44.9271
OX261	53.2	50.6734
OX226	56.3	39.8623
OX267	58.3	47.3691
OX196	59.9	47.3077
OX200	62.3	43.4488
OX273	63	66.2836
OX201	64.6	42.1309
OX296	64.7	43.7652
OX191	65.4	20.3245
OX195	65.4	41.0214
OX197	66.7	75.0243
OX297	67.8	48.1563
OX223	69	41.3869
OX189	70.9	77.2654
OX213	71.5	46.7876
OX211	73.2	55.2972
OX208	73.5	25.2529
OX194	90.9	66.8323
