# Supplementary material for: A machine learning-based test for adult sleep apnoea screening at home using oximetry and airflow
Source: Sci Rep. 2020 Mar 24;10:5332. doi: 10.1038/s41598-020-62223-4 (PMC7093547; doi:10.1038/s41598-020-62223-4)
Supplement: Supplementary file 3 — Supplementary Table S5. [file 41598_2020_62223_MOESM3_ESM.xlsx]

## Sheet: Dual-channel SpO2+AF model
ID (test dataset)	Actual AHI	Estimated AHI
OX248	0.7	4.72073
OX251	1.8	0
OX298	2.5	0
OX193	4.8	4.05936
OX246	4.9	6.45239
OX289	4.9	0.656869
OX277	5.5	0.846924
OX293	6.2	19.7519
OX198	6.9	3.6092
OX295	7.8	3.65645
OX260	7.9	8.07463
OX290	8.8	0
OX239	9.1	16.2515
OX217	9.3	12.3677
OX285	10.7	14.2692
OX214	11.2	10.7649
OX238	11.9	15.7798
OX216	12	8.79989
OX199	12.5	16.3941
OX220	12.9	17.9449
OX254	13.8	5.37513
OX209	14.8	24.0957
OX231	15.1	19.3763
OX286	15.1	18.4395
OX280	15.4	16.2401
OX283	15.4	16.4785
OX227	16.4	21.258
OX252	16.5	15.1634
OX288	17.6	35.213
OX274	18.3	12.2272
OX224	18.4	19.3502
OX247	18.4	21.0576
OX192	18.5	22.9094
OX245	19.3	11.5997
OX218	19.9	13.2348
OX240	19.9	15.6669
OX207	20.4	19.1559
OX279	20.5	26.2396
OX256	21.1	24.8891
OX281	21.2	17.6806
OX282	21.5	23.6233
OX229	21.7	21.7889
OX219	23	17.1621
OX294	23.5	27.2247
OX215	24	25.783
OX275	24.1	26.7942
OX221	24.4	21.2125
OX265	25.1	19.1868
OX187	27.2	28.8632
OX235	30.9	34.0992
OX300	30.9	32.354
OX228	32.1	38.5364
OX318	32.3	31.3256
OX264	32.6	19.6891
OX266	33.8	34.1409
OX230	34.2	33.1308
OX316	34.3	31.1222
OX250	35.4	41.7929
OX272	36.2	34.1765
OX299	37	30.1296
OX309	37.7	32.3693
OX271	38.3	52.2316
OX202	40.3	32.4273
OX311	40.3	37.1903
OX259	41.1	47.3026
OX225	41.2	48.4409
OX268	41.2	40.6196
OX203	41.7	19.7145
OX206	41.8	28.2588
OX212	42	47.0686
OX210	43.6	31.7734
OX244	43.7	54.0498
OX242	45.1	41.3841
OX291	45.1	37.7271
OX278	45.5	32.3735
OX284	46.1	35.9063
OX233	47.4	51.4153
OX190	49	47.7079
OX261	53.2	65.3641
OX226	56.3	61.4866
OX267	58.3	49.3869
OX196	59.9	56.5147
OX200	62.3	51.6396
OX273	63	63.1662
OX201	64.6	50.2911
OX296	64.7	68.8387
OX191	65.4	46.7021
OX195	65.4	52.0233
OX197	66.7	64.5983
OX297	67.8	59.3621
OX223	69	57.5397
OX189	70.9	63.3083
OX213	71.5	86.2761
OX211	73.2	85.8827
OX208	73.5	54.3065
OX194	90.9	78.1977
